# Supplementary material for: Exploring Physical Activity Levels, Barriers, and Education Sources in People with Cancer Undergoing Chemotherapy
Source: Cancers (Basel). 2025 Sep 12;17(18):2987. doi: 10.3390/cancers17182987 (PMC12468570; doi:10.3390/cancers17182987)
Supplement: Supplementary file 1 [file cancers-17-02987-s001.zip]

Archive with 1 entries (1 files):
- cancers-3846252-supplementary.docx
